# Supplementary material for: Pancreatic cancer-associated fibroblasts modulate macrophage differentiation via sialic acid-Siglec interactions
Source: Commun Biol. 2024 Apr 9;7:430. doi: 10.1038/s42003-024-06087-8 (PMC11003967; doi:10.1038/s42003-024-06087-8)
Supplement: Supplementary file 4 — Supplementary Data 1 [file 42003_2024_6087_MOESM4_ESM.xlsx]

## Sheet: M1 (N-glycan)
Table S4_1. N-glycans present in the M1 CAF cell line, retention times (min), peak areas, relative abundances with standard deviation and relative standard deviation (CV), and calculations of monosaccharide average compositions for each technical replicate. H = hexose; N = N-acetyl hexosamine; F = deoxyhexose; S = N-acetylneuraminic acid, P= Phosphate.
			162.053	203.079	146.058	291.095	79.9663	-1.00727
Number	Composition		H	N	F	S	P	H+	Reduced Reducing end mass	Theoretical		Technical replicates 1											Technical replicates 2											Technical replicates 3											Average
										[M-H]1-	[M-H]2-	[M-H]1- obv.	[M-H]2- obv.	RT(min)	Peak area	Rel,peak area(%)	S/N	H	N	F	S	P	[M-H]1- obv.	[M-H]2- obv.	RT(min)	Peak area	Rel,peak area(%)	S/N	H	N	F	S	P	[M-H]1- obv.	[M-H]2- obv.	RT(min)	Peak area	Rel,peak area(%)	S/N	H	N	F	S	P	[M-H]1- obv	RT avg (min)	Peak area	Rel. peak area (%)	m/z error
1		H2N2F1	2	2	1				20.0262	895.341		895.31		46.3	1478273920	1.45902	55.3	2.91804	2.91804	1.45902	0	0	895.33		46.1	758900800	2.40727	38.7	4.81455	4.81455	2.40727	0	0	895.34		46	1252116992	1.35882	41.1	2.71764	2.71764	1.35882	0	0	895.327	46.1333	1.1631e+09	1.7417	0.0145633
2		H3N2F1	3	2	1				20.0262	1057.39		1057.39		53	3131455744	3.09067	188.9	9.272	6.18133	3.09067	0	0	1057.39		52.8	1190817664	3.77734	85	11.332	7.55468	3.77734	0	0	1057.38		52.8	3098484736	3.36253	145.5	10.0876	6.72507	3.36253	0	0	1057.39	52.8667	2473586048	3.41018	0.00736333
3		H5N2	5	2					20.0262	1235.44		1235.39		45.5	2890567680	2.85292	235.2	14.2646	5.70583	0	0	0	1235.42		45.6	970510656	3.07851	96.4	15.3926	6.15703	0	0	0	1235.42		45.4	2401694208	2.60636	182.1	13.0318	5.21273	0	0	0	1235.41	45.5	2087590848	2.84593	0.03173
4		H6N2	6	2					20.0262	1397.49	698.247	1397.44	698.22	37.6	5427344896	5.35665	153.2	32.1399	10.7133	0	0	0	1397.46	698.23	37.6	1815783424	5.75976	65.2	34.5586	11.5195	0	0	0	1397.44	698.22	37.4	4180527616	4.53679	127.8	27.2207	9.07357	0	0	0	1397.45	37.5333	3807885312	5.21773	0.0478633
5		H7N2	7	2					20.0262	1559.55	779.274	1559.52	779.26	36.4	9732531200	9.60576	140.9	67.2403	19.2115	0	0	0	1559.54	779.27	36.2	2605351680	8.26432	61.5	57.8502	16.5286	0	0	0	1559.5	779.25	35.9	9137567744	9.91626	124.2	69.4138	19.8325	0	0	0	1559.52	36.1667	7.15848e+09	9.26211	0.02733
6		H6N3	6	3					20.0262	1600.57	799.787	1600.54	799.77	41.2	1944248448	1.91892	75.9	11.5135	5.75677	0	0	0	1600.52	799.76	41.2	458376288	1.45399	23	8.72397	4.36198	0	0	0	1600.54	799.77	41.2	1790724992	1.94333	62.2	11.66	5.82998	0	0	0	1600.53	41.2	1.39778e+09	1.77208	0.0405967
7		H5N4	5	4					20.0262	1641.6	820.3	1641.58	820.29	43.7	1781112320	1.75791	92.6	8.78956	7.03165	0	0	0	1641.54	820.27	43.7	370399136	1.17493	20.6	5.87463	4.69971	0	0	0	1641.6	820.3	43.8	1018736192	1.10555	40.3	5.52776	4.42221	0	0	0	1641.57	43.7333	1056749216	1.34613	0.0271967
8		H4N3F1S1a	4	3	1	1			20.0262	1713.62	856.311	1713.6	856.3	53.1	855061632	0.843924	35.8	3.3757	2.53177	0.843924	0.843924	0	1713.62	856.31	52.7	177017184	0.561508	12.6	2.24603	1.68452	0.561508	0.561508	0	1713.62	856.31	51.9	540223936	0.586261	22.5	2.34504	1.75878	0.586261	0.586261	0	1713.61	52.5667	5.24101e+08	0.663898	0.00829667
9		H4N3F1S1b	4	3	1	1			20.0262	1713.62	856.311	1713.58	856.29	62.6	682310656	0.673423	31.1	2.69369	2.02027	0.673423	0.673423	0	1713.6	856.3	61.7	176577328	0.560113	12.1	2.24045	1.68034	0.560113	0.560113	0	1713.6	856.3	60.6	595942784	0.646728	24.5	2.58691	1.94018	0.646728	0.646728	0	1713.59	61.6333	4.84944e+08	0.626755	0.0282967
10		H7N2P2	7	2			2		20.0262	1719.48	859.24	1719.54	859.27	40.5	5460920832	5.38979	94.1	37.7285	10.7796	0	0	10.7796	1719.5	859.25	40.1	1966739072	6.2386	26.2	43.6702	12.4772	0	0	12.4772	1719.54	859.27	40.6	8780899328	9.5292	69.3	66.7044	19.0584	0	0	19.0584	1719.53	40.4	5.40285e+09	7.05253	-0.0467367
11		H8N2	8	2					20.0262	1721.6	860.3	1721.58	860.29	36.3	18555019264	18.3133	627.5	146.507	36.6267	0	0	0	1721.6	860.3	36.2	7179548160	22.7739	366	182.191	45.5478	0	0	0	1721.58	860.29	35.9	17009221632	18.4587	482.7	147.67	36.9175	0	0	0	1721.59	36.1333	1.42479e+10	19.8487	0.0134633
12		H5N3S1	5	3		1			20.0262	1729.62	864.308	1729.6	864.3	46.5	1391898368	1.37377	57.3	6.86884	4.12131	0	1.37377	0	1729.54	864.27	45.8	418017728	1.32598	23.6	6.62988	3.97793	0	1.32598	0	1729.56	864.28	45	710241536	0.770767	37.1	3.85384	2.3123	0	0.770767	0	1729.57	45.7667	840052544	1.15684	0.0498633
13		H5N4F1	5	4	1				20.0262	1787.66	893.329	1787.66	893.33	50.3	6370749440	6.28777	196.7	31.4388	25.1511	6.28777	0	0	1787.64	893.32	50.3	1319544192	4.18567	52	20.9283	16.7427	4.18567	0	0	1787.64	893.32	50.3	4161370624	4.516	100.1	22.58	18.064	4.516	0	0	1787.65	50.3	3950554752	4.99648	0.0117633
14		H5N3F1S1	5	3	1	1			20.0262	1875.67	937.337	1875.66	937.33	51.7	1272889728	1.25631	66.2	6.28155	3.76893	1.25631	1.25631	0	1875.62	937.31	51.2	527972000	1.67476	14	8.37378	5.02427	1.67476	1.67476	0	1875.78	937.39	50.2	1373913088	1.491	48.1	7.45498	4.47299	1.491	1.491	0	1875.69	51.0333	1058258272	1.47402	-0.0122367
15		H8N2P2	8	2			2		20.0262	1881.53	940.266	1881.56	940.28	40.5	3365646848	3.32181	50.3	26.5745	6.64362	0	0	6.64362	1881.54	940.27	40.1	1084914432	3.44141	19.8	27.5313	6.88282	0	0	6.88282	1881.56	940.28	40.5	4252025856	4.61438	57.3	36.915	9.22876	0	0	9.22876	1881.55	40.3667	2.90086e+09	3.79253	-0.0206033
16		H9N2	9	2					20.0262	1883.65	941.326	1883.6	941.3	36.8	13136528384	12.9654	484.2	116.689	25.9308	0	0	0	1883.62	941.31	36.6	4320998400	13.7064	195.9	123.358	27.4129	0	0	0	1883.58	941.29	36.5	11133061120	12.0818	349.4	108.736	24.1636	0	0	0	1883.6	36.6333	9530195968	12.9179	0.05293
17		H6N3S1	6	3		1			20.0262	1891.67	945.335	1891.62	945.31	48.7	1323735808	1.30649	57.4	7.83896	3.91948	0	1.30649	0	1891.62	945.31	48.2	438432256	1.39073	42.7	8.34439	4.17219	0	1.39073	0	1891.62	945.31	47.3	1098543616	1.19216	53	7.15296	3.57648	0	1.19216	0	1891.62	48.0667	953570560	1.29646	0.04933
18		H5N4S1	5	4		1			20.0262	1932.7	965.848	1932.66	965.83	50.7	3360025600	3.31626	151	16.5813	13.265	0	3.31626	0	1932.66	965.83	50.2	763353728	2.4214	44.1	12.107	9.6856	0	2.4214	0	1932.68	965.84	49.5	2505083648	2.71856	94.3	13.5928	10.8743	0	2.71856	0	1932.67	50.1333	2.20949e+09	2.81874	0.0292633
19		H10N2	10	2					20.0262	2045.71	1022.35	2045.62	1022.31	38.7	959368512	0.946872	60.5	9.46872	1.89374	0	0	0	2045.68	1022.34	38.6	215133296	0.682415	15.4	6.82415	1.36483	0	0	0	2045.68	1022.34	38.3	818970368	0.888762	22.5	8.88762	1.77752	0	0	0	2045.66	38.5333	6.64491e+08	0.83935	0.04573
20		H5N4F1S1	5	4	1	1			20.0262	2078.75	1038.88	2078.7	1038.85	56.2	8195931136	8.08918	327.1	40.4459	32.3567	8.08918	8.08918	0	2078.7	1038.85	55.5	2230137600	7.07412	135.6	35.3706	28.2965	7.07412	7.07412	0	2078.68	1038.84	54.7	7234575360	7.8511	251.7	39.2555	31.4044	7.8511	7.8511	0	2078.69	55.4667	5.88688e+09	7.67146	0.0604967
21		H5N4S2	5	4		2			20.0262	2223.79	1111.4	2223.7	1111.35	56.7	2704968192	2.66974	174.7	13.3487	10.6789	0	5.33947	0	2223.7	1111.35	55.9	501981056	1.59231	45.1	7.96156	6.36925	0	3.18462	0	2223.72	1111.36	54.3	1932466816	2.09715	104.9	10.4857	8.3886	0	4.1943	0	2223.71	55.6333	1713138688	2.11973	0.0846633
22		H5N4F1S2	5	4	1	2			20.0262	2369.85	1184.42	2369.8	1184.4	61.2	6395284480	6.31198	439.9	31.5599	25.2479	6.31198	12.624	0	2369.78	1184.39	60.2	1926908672	6.11226	188.1	30.5613	24.449	6.11226	12.2245	0	2369.78	1184.39	58.7	6095935488	6.61542	370.4	33.0771	26.4617	6.61542	13.2308	0	2369.79	60.0333	4806042880	6.34656	0.0625633
23		H6N5F1S2c	6	5	1	2			20.0262	2734.98	1366.99	2734.86	1366.93	61.2	627751872	0.619575	20.9	3.71745	3.09788	0.619575	1.23915	0	2734.8	1366.9	63.2	70392432	0.223289	15.5	1.33973	1.11644	0.223289	0.446577	0	2734.84	1366.92	55.9	712260096	0.772958	47.8	4.63775	3.86479	0.772958	1.54592	0	2734.83	60.1	470134800	0.538607	0.148097
24		H6N5F1S2d	6	5	1	2			20.0262	2734.98	1366.99	2734.82	1366.91	69.7	276098208	0.272502	20.4	1.63501	1.36251	0.272502	0.545004	0	2734.84	1366.92	68.3	37499224	0.11895	11	0.713698	0.594748	0.11895	0.237899	0	2734.84	1366.92	66.8	312737536	0.339389	21	2.03633	1.69694	0.339389	0.678777	0	2734.83	68.2667	2.08778e+08	0.243613	0.148097
															101319723168	100		6.48891	2.66915	0.289043	0.366069	0.174232				31525306408	100		6.58938	2.53115	0.266953	0.311022	0.1936				92147325312	100		6.57631	2.59775	0.275402	0.349064	0.282871
[truncated: 3 more columns]

## Sheet: T1 (N-glycan)
Table S4_2. N-glycans present in the T1 CAF cell line, retention times (min), peak areas, relative abundances with standard deviation and relative standard deviation (CV), and calculations of monosaccharide average compositions for each technical replicate. H = hexose; N = N-acetyl hexosamine; F = deoxyhexose; S = N-acetylneuraminic acid, P= Phosphate.
			162.053	203.079	146.058	291.095	79.9663	-1.00727
Number	Composition		H	N	F	S	P	H+	Reduced Reducing end mass	Theoretical		Technical replicates 1											Technical replicates 2											Technical replicates 3											Average
										[M-H]1-	[M-H]2-	[M-H]1- obv.	[M-H]2- obv.	RT(min)	Peak area	Rel,peak area(%)	S/N	H	N	F	S	P	[M-H]1- obv.	[M-H]2- obv.	RT(min)	Peak area	Rel,peak area(%)	S/N	H	N	F	S	P	[M-H]1- obv.	[M-H]2- obv.	RT(min)	Peak area	Rel,peak area(%)	S/N	H	N	F	S	P	[M-H]1- obv	RT avg (min)	Peak area	Rel, peak area (%)	m/z error
1		H2N2F1	2	2	1				20.0262	895.341		895.35		46.2	1633745152	1.50761	20.6	3.01522	3.01522	1.50761	0	0	895.31		46.1	1033722752	1.12469	21.6	2.24937	2.24937	1.12469	0	0	895.32		46.1	1129415424	1.05229	25	2.10458	2.10458	1.05229	0	0	895.327	46.1333	1265627776	1.2282	0.0145633
2		H3N2F1	3	2	1				20.0262	1057.39		1057.39		52.9	2281580288	2.10543	47.8	6.31629	4.21086	2.10543	0	0	1057.4		53	1771864832	1.92778	50.7	5.78335	3.85557	1.92778	0	0	1057.39		52.8	1954670336	1.82119	71.2	5.46358	3.64239	1.82119	0	0	1057.39	52.9	2002705152	1.95147	0.000696667
3		H5N2	5	2					20.0262	1235.44		1235.42		45.5	2073112832	1.91306	61.8	9.56529	3.82612	0	0	0	1235.38		45.6	1809717120	1.96897	70.2	9.84483	3.93793	0	0	0	1235.42		45.4	2135818624	1.98997	84.4	9.94986	3.97995	0	0	0	1235.41	45.5	2006216192	1.95733	0.0350633
4		H6N2	6	2					20.0262	1397.49	698.247	1397.46	698.23	37.5	6227105792	5.74634	76.6	34.4781	11.4927	0	0	0	1397.46	698.23	37.5	5129084928	5.58043	107.4	33.4826	11.1609	0	0	0	1397.44	698.22	37.4	5715525632	5.32524	112.1	31.9514	10.6505	0	0	0	1397.45	37.4667	5.69057e+09	5.55067	0.0411967
5		H7N2	7	2					20.0262	1559.55	779.274	1559.54	779.27	36	8735211520	8.06081	85.3	56.4257	16.1216	0	0	0	1559.54	779.27	35.8	7571378176	8.23763	88.8	57.6634	16.4753	0	0	0	1559.52	779.26	35.9	9443884032	8.799	110.8	61.593	17.598	0	0	0	1559.53	35.9	8.58349e+09	8.36581	0.0139967
6		H6N3	6	3					20.0262	1600.57	799.787	1600.56	799.78	40.8	727528704	0.67136	13.9	4.02816	2.01408	0	0	0	1600.52	799.76	41.2	692139776	0.753046	19.1	4.51827	2.25914	0	0	0	1600.58	799.79	41.2	887959040	0.827324	23.9	4.96394	2.48197	0	0	0	1600.55	41.0667	7.69209e+08	0.750577	0.0205967
7		H7N2P1	7	2			1		20.0262	1639.51	819.257	1639.42	819.21	28.3	512475040	0.472909	8.7	3.31037	0.945819	0	0	0.472909	1639.44	819.22	28.1	476497088	0.518427	11.7	3.62899	1.03685	0	0	0.518427	1639.46	819.23	28	560147456	0.521897	13.5	3.65328	1.04379	0	0	0.521897	1639.44	28.1333	5.16373e+08	0.504411	0.07363
8		H5N4	5	4					20.0262	1641.6	820.3	1641.58	820.29	43.8	835152576	0.770675	19.3	3.85337	3.0827	0	0	0	1642.58	820.79	43.8	781541312	0.850314	27	4.25157	3.40126	0	0	0	1641.56	820.28	43.9	1186763008	1.10572	36.2	5.52862	4.4229	0	0	0	1641.91	43.8333	934485632	0.908904	-0.306137
9		H6N3P1	6	3			1		20.0262	1680.54	839.77	1680.54	839.77	30.9	799372352	0.737657	18.4	4.42594	2.21297	0	0	0.737657	1680.5	839.75	30.8	358668128	0.39023	10.8	2.34138	1.17069	0	0	0.39023	1680.5	839.75	30.8	629308032	0.586335	17.8	3.51801	1.75901	0	0	0.586335	1680.51	30.8333	5.95783e+08	0.571407	0.0268967
10		H4N3F1S1a	4	3	1	1			20.0262	1713.62	856.311	1713.62	856.31	52.1	759523520	0.700885	16.9	2.80354	2.10265	0.700885	0.700885	0	1713.62	856.31	52.1	448140576	0.487575	10.8	1.9503	1.46273	0.487575	0.487575	0	1713.64	856.32	51.9	612633152	0.570799	21.1	2.2832	1.7124	0.570799	0.570799	0	1713.63	52.0333	6.06766e+08	0.58642	-0.00503667
11		H4N3F1S1b	4	3	1	1			20.0262	1713.62	856.311	1713.6	856.3	60.7	437771104	0.403973	10.3	1.61589	1.21192	0.403973	0.403973	0	1713.58	856.29	60.9	465911328	0.50691	12	2.02764	1.52073	0.50691	0.50691	0	1713.6	856.3	61	475025376	0.442588	13.3	1.77035	1.32776	0.442588	0.442588	0	1713.59	60.8667	4.59569e+08	0.451157	0.0282967
12		H8N2	8	2					20.0262	1721.6	860.3	1721.6	860.3	36.1	18110128128	16.7119	200	133.695	33.4239	0	0	0	1721.58	860.29	35.7	16397914112	17.8409	275	142.727	35.6817	0	0	0	1721.62	860.31	35.9	19743956992	18.3957	313.8	147.166	36.7915	0	0	0	1721.6	35.9	18083999744	17.6495	0.00013
13		H5N3S1	5	3		1			20.0262	1729.62	864.308	1729.56	864.28	45.4	1090820992	1.0066	22.6	5.03302	3.01981	0	1.0066	0	1729.58	864.29	45.3	982357632	1.0688	33.7	5.34401	3.20641	0	1.0688	0	1729.6	864.3	45	773193792	0.720396	30.4	3.60198	2.16119	0	0.720396	0	1729.58	45.2333	9.48791e+08	0.931934	0.03653
14		H5N4F1	5	4	1				20.0262	1787.66	893.329	1787.64	893.32	50	2289969152	2.11317	31.7	10.5659	8.45269	2.11317	0	0	1787.68	893.34	50.3	2769624064	3.01334	51.5	15.0667	12.0534	3.01334	0	0	1787.64	893.32	50.4	2070562176	1.92917	39.4	9.64586	7.71669	1.92917	0	0	1787.65	50.2333	2376718464	2.3519	0.00509667
15		H5N3F1S1	5	3	1	1			20.0262	1875.67	937.337	1875.66	937.33	50.6	789196288	0.728266	16	3.64133	2.1848	0.728266	0.728266	0	1875.62	937.31	50.3	860011392	0.935689	27.5	4.67845	2.80707	0.935689	0.935689	0	1875.62	937.31	50.4	880678080	0.82054	26.4	4.1027	2.46162	0.82054	0.82054	0	1875.63	50.4333	8.43295e+08	0.828165	0.0410967
16		H9N2	9	2					20.0262	1883.65	941.326	1883.62	941.31	36.4	10529437696	9.71651	188.9	87.4486	19.433	0	0	0	1883.6	941.3	36.3	9632181248	10.4798	225.1	94.318	20.9596	0	0	0	1883.6	941.3	36.4	12427829248	11.5792	306.2	104.213	23.1584	0	0	0	1883.61	36.3667	1.08631e+10	10.5918	0.0462633
17		H6N3S1	6	3		1			20.0262	1891.67	945.335	1891.62	945.31	47.6	1254302976	1.15746	27.4	6.94479	3.47239	0	1.15746	0	1891.64	945.32	47.5	977238080	1.06323	28.6	6.37939	3.1897	0	1.06323	0	1891.62	945.31	47	1000910336	0.932562	29.6	5.59537	2.79769	0	0.932562	0	1891.63	47.3667	1.07748e+09	1.05109	0.0426633
18		H5N4S1a	5	4		1			20.0262	1932.7	965.848	1932.66	965.83	41.3	1603817088	1.47999	37.2	7.39997	5.91998	0	1.47999	0	1932.68	965.84	41.3	1580800512	1.71991	40	8.59953	6.87962	0	1.71991	0	1932.64	965.82	41.1	2039193472	1.89995	55.2	9.49973	7.59978	0	1.89995	0	1932.66	41.2333	1.74127e+09	1.69995	0.03593
19		H5N4S1b	5	4		1			20.0262	1932.7	965.848	1932.68	965.84	49.8	4061904640	3.74831	80.4	18.7415	14.9932	0	3.74831	0	1932.68	965.84	49.5	4111105792	4.47287	103.6	22.3643	17.8915	0	4.47287	0	1932.66	965.83	49.5	4121305856	3.83988	90.7	19.1994	15.3595	0	3.83988	0	1932.67	49.6	4.09811e+09	4.02035	0.0225967
20		H10N2	10	2					20.0262	2045.71	1022.35	2045.62	1022.31	38.2	1113537024	1.02757	31.1	10.2757	2.05513	0	0	0	2045.62	1022.31	38.1	663327488	0.721698	26.3	7.21698	1.4434	0	0	0	2045.64	1022.32	38.2	904278464	0.842529	38.9	8.42529	1.68506	0	0	0	2045.63	38.1667	8.93714e+08	0.863931	0.0790633
21		H5N4F1S1a	5	4	1	1			20.0262	2078.75	1038.88	2078.7	1038.85	46.6	5084559360	4.69201	92.9	23.46	18.768	4.69201	4.69201	0	2078.7	1038.85	46.7	3815783424	4.15156	108.9	20.7578	16.6062	4.15156	4.15156	0	2078.68	1038.84	46.5	5000651776	4.65918	144.6	23.2959	18.6367	4.65918	4.65918	0	2078.69	46.6	4.63366e+09	4.50091	0.0604967
22		H5N4F1S1b	5	4	1	1			20.0262	2078.75	1038.88	2078.7	1038.85	55.1	9757719552	9.00438	190.6	45.0219	36.0175	9.00438	9.00438	0	2078.7	1038.85	54.8	9763928064	10.6231	203.1	53.1156	42.4925	10.6231	10.6231	0	2078.7	1038.85	54.8	9600005120	8.94446	246.4	44.7223	35.7778	8.94446	8.94446	0	2078.7	54.9	9.70722e+09	9.52399	0.05383
23		H5N4S2a	5	4		2			20.0262	2223.79	1111.4	2223.7	1111.35	47.8	1134213888	1.04665	30.7	5.23323	4.18659	0	2.09329	0	2223.7	1111.35	47.7	1270871936	1.3827	44.1	6.91352	5.53082	0	2.76541	0	2223.72	1111.36	47.4	1417218944	1.32044	45.3	6.60222	5.28177	0	2.64089	0	2223.71	47.6333	1.2741e+09	1.24993	0.0846633
24		H5N4S2b	5	4		2			20.0262	2223.79	1111.4	2223.7	1111.35	54.4	2992944640	2.76187	77.2	13.8094	11.0475	0	5.52375	0	2223.7	1111.35	54.6	2452411392	2.66822	100.4	13.3411	10.6729	0	5.33643	0	2223.72	1111.36	54.3	3058081024	2.84926	100.3	14.2463	11.397	0	5.69852	0	2223.71	54.4333	2.83448e+09	2.75978	0.0846633
25		H5N4F1S2a	5	4	1	2			20.0262	2369.85	1184.42	2369.8	1184.4	52.2	6866773504	6.33662	121.1	31.6831	25.3465	6.33662	12.6732	0	2369.78	1184.39	52.2	4238328576	4.61129	129	23.0564	18.4451	4.61129	9.22257	0	2369.78	1184.39	52	5239461376	4.88168	142.1	24.4084	19.5267	4.88168	9.76336	0	2369.79	52.1333	5.44819e+09	5.27653	0.0625633
26		H5N4F1S2b	5	4	1	2			20.0262	2369.85	1184.42	2369.8	1184.4	58.9	14586690560	13.4605	228.6	67.3026	53.8421	13.4605	26.9211	0	2369.8	1184.4	58.8	10410851328	11.327	280.9	56.6349	45.3079	11.327	22.6539	0	2369.78	1184.39	58.5	12714245120	11.846	314.2	59.2302	47.3842	11.846	23.6921	0	2369.79	58.7333	1.25706e+10	12.2112	0.0558967
27		H6N5F1S2b	6	5	1	2			20.0262	2734.98	1366.99	2734.86	1366.93	55.9	1374624512	1.2685	45.5	7.61098	6.34248	1.2685	2.53699	0	2734.86	1366.93	55.8	1008129792	1.09684	49.4	6.58105	5.48421	1.09684	2.19368	0	2734.88	1366.94	55.7	1012929408	0.943761	37.1	5.66256	4.7188	0.943761	1.88752	0	2734.87	55.8	1.13189e+09	1.10303	0.114763
28		H6N5F1S2d	6	5	1	2			20.0262	2734.98	1366.99	2734.84	1366.92	67.1	703205056	0.648914	22.5	3.89348	3.24457	0.648914	1.29783	0	2734.82	1366.91	67.1	438523008	0.477112	18.4	2.86267	2.38556	0.477112	0.954223	0	2734.88	1366.94	66.8	593398016	0.552877	21.6	3.31726	2.76439	0.552877	1.10575	0	2734.85	67	578375360	0.559634	0.134763
															108366423936	100		6.11599	3.01987	0.429703	0.73968	0.0121057				91912053856	100		6.17699	2.99568	0.402829	0.681559	0.00908657				107329049312	100		6.25714	2.95942	0.384646	0.676185	0.0110823
[truncated: 3 more columns]

## Sheet: PS-1 (N-glycan)
Table S4_3. N-glycans present in the PS-1 CAF cell line, retention times (min), peak areas, relative abundances with standard deviation and relative standard deviation (CV), and calculations of monosaccharide average compositions for each technical replicate. H = hexose; N = N-acetyl hexosamine; F = deoxyhexose; S = N-acetylneuraminic acid, P= Phosphate.
			162.053	203.079	146.058	291.095	79.9663	-1.00727
Name	Composition		H	N	F	S	P	H+	Reduced Reducing end mass	Theoretical		Technical replicates 1											Technical replicates 2											Technical replicates 3											Average
										[M-H]1-	[M-H]2-	[M-H]1- obv.	[M-H]2- obv.	RT(min)	Peak area	Rel,peak area(%)	S/N	H	N	F	S	P	[M-H]1- obv.	[M-H]2- obv.	RT(min)	Peak area	Rel,peak area(%)	S/N	H	N	F	S	P	[M-H]1- obv.	[M-H]2- obv.	RT(min)	Peak area	Rel,peak area(%)	S/N	H	N	F	S	P	[M-H]1- obv	RT avg (min)	Peak area	Rel. peak area (%)	m/z error
1		H3N2F1	3	2	1				20.0262	1057.39		1057.38		52.4	1142137088	1.75305	38.8	5.25914	3.50609	1.75305	0	0	1057.37		52.5	427380544	0.758109	24.9	2.27433	1.51622	0.758109	0	0	1057.36		52.4	730526208	0.876425	32.3	2.62927	1.75285	0.876425	0	0	1057.37	52.4333	766681280	1.12919	0.02403
2		H5N2	5	2					20.0262	1235.44		1235.41		45.4	3923880448	6.02269	143.4	30.1135	12.0454	0	0	0	1235.4		45	901172992	1.59855	49.8	7.99273	3.19709	0	0	0	1235.41		45.2	1413218688	1.69546	75.9	8.47731	3.39093	0	0	0	1235.41	45.2	2.07942e+09	3.10557	0.0350633
3		H6N2	6	2					20.0262	1397.49	698.247	1397.46	698.23	37.5	9058392064	13.9036	196.2	83.4214	27.8071	0	0	0	1397.44	698.22	37.2	4798687232	8.51215	126.9	51.0729	17.0243	0	0	0	1397.44	698.22	37.4	7648208384	9.17569	162.4	55.0541	18.3514	0	0	0	1397.45	37.3667	7.16843e+09	10.5305	0.0478633
4		H7N2	7	2					20.0262	1559.55	779.274	1559.52	779.26	35.7	5461010944	8.38201	100.6	58.6741	16.764	0	0	0	1559.54	779.27	35.7	5905148928	10.4748	141	73.3239	20.9497	0	0	0	1559.52	779.26	35.6	7997403136	9.59462	129.4	67.1624	19.1892	0	0	0	1559.53	35.6667	6.45452e+09	9.48383	0.0206633
5		H6N3	6	3					20.0262	1600.57	799.787	1600.58	799.79	40.6	453440832	0.695978	15	4.17587	2.08794	0	0	0	1600.54	799.77	40.7	397170624	0.704521	15.4	4.22713	2.11356	0	0	0	1600.52	799.76	40.9	577273536	0.692565	19.7	4.15539	2.0777	0	0	0	1600.55	40.7333	475961664	0.697688	0.0272633
6		H5N4	5	4					20.0262	1641.6	820.3	1641.58	820.29	43.7	678851968	1.04196	26.3	5.20979	4.16783	0	0	0	1641.58	820.29	44	477374528	0.846791	15.6	4.23395	3.38716	0	0	0	1641.54	820.27	44.0	642719104	0.771081	24.3	3.85541	3.08433	0	0	0	1641.57	43.85	5.99649e+08	0.88661	0.0338633
7		H6N3P1	6	3			1		20.0262	1680.54	839.77	1680.5	839.75	31.2	392882240	0.603028	13.9	3.61817	1.80908	0	0	0.603028	1680.5	839.75	31.2	304397280	0.539955	12.1	3.23973	1.61986	0	0	0.539955	1680.48	839.74	31.2	629886080	0.755685	19.1	4.53411	2.26706	0	0	0.755685	1680.49	31.2	4.42389e+08	0.632889	0.0468967
8		H8N2	8	2					20.0262	1721.6	860.3	1721.6	860.3	35.7	10464130048	16.0612	228.7	128.49	32.1224	0	0	0	1721.58	860.29	35.7	14082528256	24.9803	390.1	199.842	49.9606	0	0	0	1721.58	860.29	35.6	17591324672	21.1046	420.1	168.837	42.2092	0	0	0	1721.59	35.6667	1.4046e+10	20.7154	0.0134633
9		H5N4F1	5	4	1				20.0262	1787.66	893.329	1787.66	893.33	50.2	1902376448	2.91992	62.8	14.5996	11.6797	2.91992	0	0	1787.64	893.32	50	2118855296	3.75853	82.8	18.7927	15.0341	3.75853	0	0	1787.62	893.31	50.1	2917457920	3.50012	81.5	17.5006	14.0005	3.50012	0	0	1787.64	50.1	2.3129e+09	3.39286	0.01843
10		H9N2	9	2					20.0262	1883.65	941.326	1883.64	941.32	36.2	6656186880	10.2165	170.2	91.9482	20.4329	0	0	0	1883.62	941.31	36.3	9070886912	16.0904	292.4	144.813	32.1808	0	0	0	1883.56	941.28	36.4	12099349504	14.5158	287.4	130.642	29.0316	0	0	0	1883.61	36.3	9275474432	13.6076	0.0462633
11		H6N3S1	6	3		1			20.0262	1891.67	945.335	1891.64	945.32	47.8	530873536	0.814828	18.8	4.88897	2.44449	0	0.814828	0	1891.62	945.31	47.8	467587584	0.82943	21.1	4.97658	2.48829	0	0.82943	0	1891.64	945.32	39.3	412455456	0.49483	17	2.96898	1.48449	0	0.49483	0	1891.63	44.9667	4.70306e+08	0.713029	0.0359967
12		H8N3P1	8	3			1		20.0262	2004.65	1001.82	2004.58	1001.79	31.9	371765632	0.570617	19.5	4.56493	1.71185	0	0	0.570617	2004.54	1001.77	32.1	256843232	0.455601	11.1	3.64481	1.3668	0	0	0.455601	2004.58	1001.79	32	295278784	0.354251	13.7	2.83401	1.06275	0	0	0.354251	2004.57	32	3.07963e+08	0.460156	0.0791633
13		H5N4F1S1	5	4	1	1			20.0262	2078.75	1038.88	2078.7	1038.85	47	6231460864	9.56456	167.7	47.8228	38.2582	9.56456	9.56456	0	2078.68	1038.84	46.8	3249827328	5.7647	147	28.8235	23.0588	5.7647	5.7647	0	2078.7	1038.85	47.2	6198998528	7.43705	193.2	37.1852	29.7482	7.43705	7.43705	0	2078.69	47	5226762240	7.58877	0.0604967
14		H5N4F1S1	5	4	1	1			20.0262	2078.75	1038.88	2078.72	1038.86	55.1	4196898304	6.44175	123	32.2087	25.767	6.44175	6.44175	0	2078.68	1038.84	55.2	5094144000	9.03624	199.9	45.1812	36.145	9.03624	9.03624	0	2078.7	1038.85	55.2	8853241856	10.6214	258.3	53.1069	42.4856	10.6214	10.6214	0	2078.7	55.1667	6048094720	8.69979	0.05383
15		H5N4S2	5	4		2			20.0262	2223.79	1111.4	2223.72	1111.36	48.7	880427328	1.35135	32.8	6.75676	5.40541	0	2.7027	0	2223.72	1111.36	48.5	648255360	1.14991	39	5.74954	4.59963	0	2.29981	0	2223.74	1111.37	48.6	948959552	1.13848	52.8	5.69242	4.55393	0	2.27697	0	2223.73	48.6	8.25881e+08	1.21325	0.0646633
16		H5N4S2	5	4		2			20.0262	2223.79	1111.4	2223.72	1111.36	55.3	1107432064	1.69978	38.2	8.49889	6.79911	0	3.39956	0	2223.68	1111.34	55.7	1228736512	2.17959	67.6	10.898	8.71837	0	4.35919	0	2223.78	1111.39	55.4	2399564032	2.8788	103.1	14.394	11.5152	0	5.7576	0	2223.73	55.4667	1578577536	2.25272	0.0646633
17		H5N4F1S2	5	4	1	2			20.0262	2369.85	1184.42	2369.8	1184.4	53.3	5740583936	8.81112	211	44.0556	35.2445	8.81112	17.6222	0	2369.78	1184.39	53	2832809216	5.02498	156.6	25.1249	20.0999	5.02498	10.05	0	2369.78	1184.39	53.3	5396836352	6.47468	201.5	32.3734	25.8987	6.47468	12.9494	0	2369.79	53.2	4656743168	6.77026	0.0625633
18		H5N4F1S2	5	4	1	2			20.0262	2369.85	1184.42	2369.78	1184.39	59.6	5958841856	9.14612	208.1	45.7306	36.5845	9.14612	18.2922	0	2369.78	1184.39	59.9	4112763648	7.29542	218.3	36.4771	29.1817	7.29542	14.5908	0	2369.78	1184.39	59.7	6600264192	7.91845	227.5	39.5923	31.6738	7.91845	15.8369	0	2369.78	59.7333	5.55729e+09	8.12	0.06923
															65151572480	100										56374569472	100										83352965984	100
[truncated: 3 more columns]

## Sheet: M1 (O-glycan)
Table S4_4. O-glycans present in the M1 CAF cell line, retention times (min), peak areas, relative abundances with standard deviation and relative standard deviation (CV), and calculations of monosaccharide average compositions for each technical replicate. H = hexose; N = N-acetyl hexosamine; F = deoxyhexose; S = N-acetylneuraminic acid, Su= Sulfate.
			162.053	203.079	146.058	291.095	79.9568	-1.00727
Number	Composition		H	N	F	S	Su	H+	Reduced Reducing end mass	Theoretical		Technical replicates 1											Technical replicates 2											Technical replicates 3											Average
										[M-H]1-	[M-H]2-	[M-H]1- obv.	[M-H]2- obv.	RT(min)	Peak area	Rel,peak area(%)	S/N	H	N	F	S	Su	[M-H]1- obv.	[M-H]2- obv.	RT(min)	Peak area	Rel,peak area(%)	S/N	H	N	F	S	Su	[M-H]1-obv	[M-H]2- obv.	RT(min)	Peak area	Rel,peak area(%)	S/N	H	N	F	S	Su	[M-H]1- obv	RT avg (min)	Peak area	Rel. peak area (%)	m/z error
1		H1N1S1	1	1		1			20.0262	675.247		675.22		31.7	13378009088	24.9635	173.9	24.9635	24.9635	0	24.9635	0	675.22		31.7	9627764736	21.8769	145.1	21.8769	21.8769	0	21.8769	0	675.22		31.6	14376120320	24.7145	158.1	24.7145	24.7145	0	24.7145	0	675.22	31.6667	1.24606e+10	23.8516	0.02653
2		H1N1S2	1	1		2			20.0262	966.342		966.34		32.6	15428245504	28.7893	162.2	28.7893	28.7893	0	57.5785	0	966.34		32.7	11317124096	25.7155	186.9	25.7155	25.7155	0	51.4311	0	966.33		32.5	15764073472	27.1006	209.5	27.1006	27.1006	0	54.2012	0	966.337	32.6	1.41698e+10	27.2018	0.00526333
3		H2N2	2	2					20.0262	749.283		749.25		41.1	881136000	1.64421	9.4	3.28842	3.28842	0	0	0	749.22		41	579456192	1.31668	7.1	2.63336	2.63336	0	0	0	749.26		41.1	1005744128	1.72901	10.6	3.45802	3.45802	0	0	0	749.243	41.0667	8.22112e+08	1.5633	0.0399967
4		H2N2S1	2	2		1			20.0262	1040.38		1040.36		48.2	3730021376	6.96025	49.7	13.9205	13.9205	0	6.96025	0	1040.36		48.2	2939961600	6.68038	62.9	13.3608	13.3608	0	6.68038	0	1040.35		48	3765760512	6.47386	53.1	12.9477	12.9477	0	6.47386	0	1040.36	48.1333	3.47858e+09	6.70483	0.0220633
5		H2N2S1	2	2		1			20.0262	1040.38		1040.34		54.7	1226578432	2.28881	17.7	4.57761	4.57761	0	2.28881	0	1040.35		54.8	933094208	2.12024	20.4	4.24048	4.24048	0	2.12024	0	1040.36		54.6	1182606848	2.03306	12.8	4.06613	4.06613	0	2.03306	0	1040.35	54.7	1.11409e+09	2.14737	0.02873
6		H2N2Su1	2	2			1		20.0262	829.24		829.26		49.8	1920477440	3.58363	20.9	7.16726	7.16726	0	0	3.58363	829.27		49.6	4124712960	9.37245	55.4	18.7449	18.7449	0	0	9.37245	829.29		49.4	2444068096	4.20169	23.5	8.40337	8.40337	0	0	4.20169	829.273	49.6	2829752832	5.71926	-0.0332033
7		H2N2S2Su1	2	2		2	1		20.0262	1411.43		1411.34	705.17	50.2	1871784448	3.49277	22.4	6.98553	6.98553	0	6.98553	3.49277	1411.34	705.17	50.3	1303485440	2.96187	21.4	5.92374	5.92374	0	5.92374	2.96187	1411.36	705.18	49.9	2187128064	3.75997	23.5	7.51994	7.51994	0	7.51994	3.75997	1411.35	50.1333	1787465984	3.40487	0.0842633
8		H2N2S2	2	2		2			20.0262	1331.47		1331.38	665.19	56.6	15154046976	28.2776	134.1	56.5552	56.5552	0	56.5552	0	1331.38	665.19	57.1	13183289344	29.956	188.2	59.9119	59.9119	0	59.9119	0	1331.4	665.2	56.6	17443229696	29.9873	156.9	59.9746	59.9746	0	59.9746	0	1331.39	56.7667	15260188672	29.407	0.0874633
															53590299264	100		1.46247	1.46247	0	1.55332	0.070764				44008888576	100		1.52408	1.52408	0	1.47944	0.123343				58168731136	100		1.48185	1.48185	0	1.54917	0.0796166
[truncated: 3 more columns]

## Sheet: T1 (O-glycan)
Table S4_5. O-glycans present in the T1 CAF cell line, retention times (min), peak areas, relative abundances with standard deviation and relative standard deviation (CV), and calculations of monosaccharide average compositions for each technical replicate. H = hexose; N = N-acetyl hexosamine; F = deoxyhexose; S = N-acetylneuraminic acid, Su= Sulfate.
			162.053	203.079	146.058	291.095	79.9568	-1.00727
Number	Composition		H	N	F	S	Su	H+	Reduced Reducing end mass	Theoretical		Technical replicates 1											Technical replicates 2											Technical replicates 3											Average
										[M-H]1-	[M-H]2-	[M-H]1- obv.	[M-H]2- obv.	RT(min)	Peak area	Rel,peak area(%)	S/N	H	N	F	S	Su	[M-H]1- obv.	[M-H]2- obv.	RT(min)	Peak area	Rel,peak area(%)	S/N	H	N	F	S	Su	[M-H]1- obv.	[M-H]2- obv.	RT(min)	Peak area	Rel,peak area(%)	S/N	H	N	F	S	Su	[M-H]1- obv	RT avg (min)	Peak area	Rel. peak area (%)	m/z error
1		H1N1S1	1	1		1			20.0262	675.247		675.2		25.3	436950048	0.800165	8.7	0.800165	0.800165	0	0.800165	0	675.22		25.4	300658464	0.755218	11.4	0.755218	0.755218	0	0.755218	0	675.21		25.7	254072032	0.711041	6.2	0.711041	0.711041	0	0.711041	0	675.21	25.4667	3.3056e+08	0.755475	0.03653
2		H1N1S1	1	1		1			20.0262	675.247		675.22		32	11105381376	20.3367	205.2	20.3367	20.3367	0	20.3367	0	675.25		32.2	9260482560	23.2612	390.1	23.2612	23.2612	0	23.2612	0	675.22		32.5	7476742144	20.9243	215.9	20.9243	20.9243	0	20.9243	0	675.23	32.2333	9.28087e+09	21.5074	0.01653
3		H1N1S2	1	1		2			20.0262	966.342		966.31		32.8	15803960320	28.941	326.6	28.941	28.941	0	57.882	0	966.34		33.3	10756969472	27.0202	393.7	27.0202	27.0202	0	54.0405	0	966.33		33.6	9283449856	25.9805	310.4	25.9805	25.9805	0	51.961	0	966.327	33.2333	1.19481e+10	27.3139	0.0152633
4		H2N2	2	2					20.0262	749.283		749.26		41.3	1344076416	2.46134	25.1	4.92268	4.92268	0	0	0	749.28		40.8	891343936	2.23895	29.4	4.4779	4.4779	0	0	0	749.28		41	854427264	2.39118	25.3	4.78237	4.78237	0	0	0	749.273	41.0333	1.02995e+09	2.36383	0.00999667
5		H2N2S1	2	2		1			20.0262	1040.38		1040.32		48.3	2752186112	5.03994	81.8	10.0799	10.0799	0	5.03994	0	1040.33		48.5	1083316864	2.72116	93.6	5.44233	5.44233	0	2.72116	0	1040.36		48.8	1108278016	3.10161	52.5	6.20321	6.20321	0	3.10161	0	1040.34	48.5333	1.64793e+09	3.6209	0.0420633
6		H2N2S1	2	2		1			20.0262	1040.38		1040.35		54.8	2196614400	4.02255	63.8	8.0451	8.0451	0	4.02255	0	1040.36		55.3	956850368	2.40349	78.7	4.80699	4.80699	0	2.40349	0	1040.37		55.7	1364539264	3.81877	57.6	7.63755	7.63755	0	3.81877	0	1040.36	55.2667	1506001344	3.41494	0.01873
7		H2N2Su1	2	2			1		20.0262	829.24		829.28		49.6	2920401920	5.34799	59.5	10.696	10.696	0	0	5.34799	829.3		49.5	3909944832	9.82132	129.1	19.6426	19.6426	0	0	9.82132	829.27		49.8	1942115072	5.43517	43.5	10.8703	10.8703	0	0	5.43517	829.283	49.6333	2.92415e+09	6.86816	-0.0432033
8		H2N2S2Su1	2	2		2	1		20.0262	1411.43	705.215	1411.34	705.17	50.3	1452420608	2.65975	30	5.31949	5.31949	0	5.31949	2.65975	1411.38	705.19	51.4	890902912	2.23784	35.3	4.47569	4.47569	0	4.47569	2.23784	1411.36	705.18	51.9	842581312	2.35803	27.4	4.71606	4.71606	0	4.71606	2.35803	1411.36	51.2	1.06197e+09	2.41854	0.07093
9		H2N2S2	2	2		2			20.0262	1331.47	665.237	1331.38	665.19	57.1	16595499008	30.3905	288.3	60.781	60.781	0	60.781	0	1331.4	665.2	58.1	11760325632	29.5405	361.3	59.0811	59.0811	0	59.0811	0	1331.38	665.19	58.6	12606188544	35.2794	274.3	70.5589	70.5589	0	70.5589	0	1331.39	57.9333	1.3654e+10	31.7368	0.0874633
															54607490208	100		1.49922	1.49922	0	1.54182	0.0800773				39810795040	100		1.48963	1.48963	0	1.46738	0.120592				35732393504	100		1.52384	1.52384	0	1.55792	0.077932
[truncated: 3 more columns]

## Sheet: PS-1 (O-glycan)
Table S4_6. O-glycans present in the PS-1 CAF cell line, retention times (min), peak areas, relative abundances with standard deviation and relative standard deviation (CV), and calculations of monosaccharide average compositions for each technical replicate. H = hexose; N = N-acetyl hexosamine; F = deoxyhexose; S = N-acetylneuraminic acid, Su= Sulfate.
			162.053	203.079	146.058	291.095	79.9568	-1.00727
Number	Composition		H	N	F	S	Su	H+	Reduced Reducing end mass	Theoretical		Technical replicates 1											Technical replicates 2											Technical replicates 3											Average
										[M-H]1-	[M-H]2-	[M-H]1- obv.	[M-H]2- obv.	RT(min)	Peak area	Rel,peak area(%)	S/N	H	N	F	S	Su	[M-H]1- obv.	[M-H]2- obv.	RT(min)	Peak area	Rel,peak area(%)	S/N	H	N	F	S	Su	[M-H]1- obv.	[M-H]2- obv.	RT(min)	Peak area	Rel,peak area(%)	S/N	H	N	F	S	Su	[M-H]1- obv	RT avg (min)	Peak area	Rel. peak area (%)	m/z error
1		H1N1S1	1	1		1			20.0262	675.247		675.2		24.9	791800576	3.01326	13.7	3.01326	3.01326	0	3.01326	0	675.19		25.3	490758208	1.82555	9.7	1.82555	1.82555	0	1.82555	0	675.21		25.7	584760896	1.66962	10.4	1.66962	1.66962	0	1.66962	0	675.2	25.3	6.2244e+08	2.16948	0.04653
2		H1N1S1	1	1		1			20.0262	675.247		675.23		31.9	4971708416	18.9202	91.2	18.9202	18.9202	0	18.9202	0	675.22		32.1	4148996608	15.4336	85.2	15.4336	15.4336	0	15.4336	0	675.2		32.2	8494102016	24.2526	152.9	24.2526	24.2526	0	24.2526	0	675.217	32.0667	5.8716e+09	19.5355	0.0298633
3		H1N1S2	1	1		2			20.0262	966.342		966.33		32.9	9320967168	35.4717	183.9	35.4717	35.4717	0	70.9433	0	966.31		32.9	10721347584	39.8818	236.4	39.8818	39.8818	0	79.7635	0	966.33		33.1	15624408064	44.6112	293.9	44.6112	44.6112	0	89.2224	0	966.323	32.9667	1.18889e+10	39.9882	0.0185967
4		H2N2S1	2	2		1			20.0262	1040.38		1040.36		48.3	930709504	3.54189	20.1	7.08377	7.08377	0	3.54189	0	1040.35		48.3	678735040	2.52479	22.1	5.04958	5.04958	0	2.52479	0	1040.34		48.4	881327232	2.51639	28	5.03278	5.03278	0	2.51639	0	1040.35	48.3333	8.30257e+08	2.86102	0.02873
5		H2N2S1	2	2		1			20.0262	1040.38		1040.35		55	274444192	1.04442	7.9	2.08884	2.08884	0	1.04442	0	1040.33		55.1	189462432	0.704771	6.4	1.40954	1.40954	0	0.704771	0	1040.36		55.1	168057232	0.479841	6.1	0.959683	0.959683	0	0.479841	0	1040.35	55.0667	2.10655e+08	0.74301	0.0320633
6		H2N2Su1	2	2			1		20.0262	829.24		829.27		49.7	3086749952	11.7469	44.5	23.4937	23.4937	0	0	11.7469	829.28		49.8	4691402752	17.4513	83.6	34.9026	34.9026	0	0	17.4513	829.27		49.8	3137422592	8.95805	61.3	17.9161	17.9161	0	0	8.95805	829.273	49.7667	3.63853e+09	12.7187	-0.0332033
7		H2N2S2	2	2		2			20.0262	1331.47	665.237	1331.38	665.19	57.4	6900845056	26.2617	120.7	52.5234	52.5234	0	52.5234	0	1331.38	665.19	57.5	5962129408	22.1782	110.7	44.3564	44.3564	0	44.3564	0	1331.38	665.19	57.7	6133428224	17.5123	114.7	35.0246	35.0246	0	35.0246	0	1331.38	57.5333	6.33213e+09	21.9841	0.09413
															26277224864	100										26882832032	100										35023506256	100
[truncated: 3 more columns]

## Sheet: M1 (GSL glycan)
Table S4_7. GSL glycans present in the M1 CAF cell line, retention times (min), peak areas, relative abundances with standard deviation and relative standard deviation (CV), and calculations of monosaccharide average compositions for each technical replicate. H = hexose; N = N-acetyl hexosamine; F = deoxyhexose; S = N-acetylneuraminic acid, G= N-glycolylneuraminic acid.
				162.053	203.079	146.058	291.095	307.083	-1.00727
Number	Composition		Family	H	N	F	S	G	H+	Reduced Reducing end mass	Theoretical	Technical replicates 1										Technical replicates 2										Technical replicates 3										Average
											[M-H]1-	[M-H]1- obv.	RT(min)	Peak area	Rel,peak area(%)	S/N	H	N	F	S	G	[M-H]1- obv.	RT(min)	Peak area	Rel,peak area(%)	S/N	H	N	F	S	G	[M-H]1-obv	RT(min)	Peak area	Rel,peak area(%)	S/N	H	N	F	S	G	[M-H]1- obv	RT avg (min)	Peak area	Rel. peak area (%)	m/z error	ppm error	SD (%)	CV (%)
1		H3	Globo-series	3						20.0262	505.177	505.15	32.3	1136169856	1.71363	32.5	5.14089	0	0	0	0	505.13	31.8	1306146816	2.0773	55.7	6.2319	0	0	0	0	505.12	31.9	1123358976	2.02009	36.2	6.06026	0	0	0	0	505.133	32	1.18856e+09	1.93701	0.0439967	87.0915	0.195553	0.100956
2		H2S1	Ganglioside	2			1			20.0262	634.22	634.2	43.1	40027987968	60.3723	599.6	120.745	0	0	60.3723	0	634.18	42.7	34747592704	55.2627	586.9	110.525	0	0	55.2627	0	634.19	42.8	25967319040	46.6959	520.2	93.3918	0	0	46.6959	0	634.19	42.8667	3.3581e+10	54.1103	0.02993	47.1918	6.91065	0.127714
3		H2G1	Ganglioside	2				1		20.0262	650.208	650.19	42.1	959870528	1.44773	30.6	2.89545	0	0	0	1.44773	650.19	41.8	835932160	1.32947	23.3	2.65894	0	0	0	1.32947	650.19	41.9	677082688	1.21757	23.8	2.43514	0	0	0	1.21757	650.19	41.9333	8.24295e+08	1.33159	0.01763	27.1144	0.115094	0.0864337
4		H3N1	Globo-series	3	1					20.0262	708.257	708.23	35.1	2558629632	3.85906	51.5	11.5772	3.85906	0	0	0	708.23	34.8	2199197696	3.49761	51.2	10.4928	3.49761	0	0	0	708.24	35	2006383360	3.60799	48.6	10.824	3.60799	0	0	0	708.233	34.9667	2254736896	3.65489	0.0233967	33.0342	0.18523	0.05068
5		H3N1	(Neo)lacto-series	3	1					20.0262	708.257	708.25	46.4	476319328	0.71841	10.2	2.15523	0.71841	0	0	0	708.24	46.4	338402112	0.538196	11.5	1.61459	0.538196	0	0	0	708.21	46.5	318737056	0.573171	9.1	1.71951	0.573171	0	0	0	708.233	46.4333	3.77819e+08	0.609926	0.0233967	33.0342	0.0955636	0.156681
6		H2N1S1	Ganglioside	2	1		1			20.0262	837.299	837.3	31.5	10079878144	15.203	202.7	30.406	15.203	0	15.203	0	837.3	30.9	10699683840	17.0168	212.3	34.0336	17.0168	0	17.0168	0	837.3	31	10335330304	18.5856	242.5	37.1711	18.5856	0	18.5856	0	837.3	31.1333	1.03716e+10	16.9351	-0.00067	-0.800192	1.69276	0.0999558
7		H2N1G1	Ganglioside	2	1			1		20.0262	853.287	853.32	30.8	459597760	0.693189	9.7	1.38638	0.693189	0	0	0.693189	853.31	30.1	323318528	0.514207	8.8	1.02841	0.514207	0	0	0.514207	853.31	30.1	344185888	0.618934	8.8	1.23787	0.618934	0	0	0.618934	853.313	30.3333	3.75701e+08	0.608777	-0.0263033	-30.8259	0.0899223	0.14771
8		H2S2	Ganglioside	2			2			20.0262	925.315	925.33	37.5	660275584	0.995862	13.7	1.99172	0	0	1.99172	0	925.31	37	961172544	1.52865	20.2	3.05731	0	0	3.05731	0	925.29	37.1	726423296	1.30629	16.2	2.61259	0	0	2.61259	0	925.31	37.2	782623808	1.27694	0.00533	5.7602	0.267606	0.209569
9		H3N1S1	Ganglioside	3	1		1			20.0262	999.352	999.34	32.4	2524761856	3.80798	53.4	11.4239	3.80798	0	3.80798	0	999.34	31.9	2217055744	3.52602	47	10.578	3.52602	0	3.52602	0	999.36	32	1924582912	3.46089	41.2	10.3827	3.46089	0	3.46089	0	999.347	32.1	2222133504	3.59829	0.00546333	5.46688	0.184486	0.0512705
10		H3N1S1	(Neo)lacto-series	3	1		1			20.0262	999.352	999.33	55.2	4132853760	6.23339	82.4	18.7002	6.23339	0	6.23339	0	999.34	55.1	5594056192	8.89681	110.5	26.6904	8.89681	0	8.89681	0	999.33	54.8	8033406464	14.4461	155.6	43.3384	14.4461	0	14.4461	0	999.333	55.0333	5920105472	9.85877	0.0187967	18.8089	4.19002	0.425004
11		H3N1S2	Ganglioside	3	1		2			20.0262	1290.45	1290.38	33.8	3285572608	4.95547	57.8	14.8664	4.95547	0	9.91094	0	1290.38	33.3	3654531328	5.81218	79.7	17.4365	5.81218	0	11.6244	0	1290.36	33.4	4152635136	7.4675	89.8	22.4025	7.4675	0	14.935	0	1290.37	33.5	3.69758e+09	6.07838	0.0741967	57.4968	1.277	0.210088
														66301917024	100		2.21288	0.354705	0	0.975193	0.0214092			62877089664	100		2.24348	0.398019	0	0.99384	0.0184368			55609445120	100		2.31576	0.487602	0	1.00736	0.018365				100

## Sheet: T1 (GSL glycan)
Table S4_8. GSL glycans present in the T1 CAF cell line, retention times (min), peak areas, relative abundances with standard deviation and relative standard deviation (CV), and calculations of monosaccharide average compositions for each technical replicate. H = hexose; N = N-acetyl hexosamine; F = deoxyhexose; S = N-acetylneuraminic acid, G= N-glycolylneuraminic acid.
				162.053	203.079	146.058	291.095	307.083	-1.00727
Number	Composition		Family	H	N	F	S	G	H+	Reduced Reducing end mass	Theoretical	Technical replicates 1										Technical replicates 2										Technical replicates 3										Average
											[M-H]1-	[M-H]1- obv.	RT(min)	Peak area	Rel,peak area(%)	S/N	H	N	F	S	G	[M-H]1- obv.	RT(min)	Peak area	Rel,peak area(%)	S/N	H	N	F	S	G	[M-H]1-obv	RT(min)	Peak area	Rel,peak area(%)	S/N	H	N	F	S	G	[M-H]1- obv	RT avg (min)	Peak area	Rel. peak area (%)	m/z error	ppm error	SD (%)	CV (%)
1		H2S1	Ganglioside	2			1			20.0262	634.22	634.2	43.1	45032407040	38.9113	801.2	77.8226	0	0	38.9113	0	634.18	43.1	72341905408	47.083	1025.6	94.166	0	0	47.083	0	634.17	43.4	66074705920	43.7991	972.8	87.5981	0	0	43.7991	0	634.183	43.2	6.11497e+10	43.2644	0.0365967	57.7034	4.112	0.0950433
2		H2G1	Ganglioside	2				1		20.0262	650.208	650.2	42.3	748767872	0.64699	21.4	1.29398	0	0	0	0.64699	650.17	42.2	1273035008	0.828542	42.9	1.65708	0	0	0	0.828542	650.19	42.5	1511410944	1.00187	46.5	2.00374	0	0	0	1.00187	650.187	42.3333	1.17774e+09	0.825801	0.0209633	32.241	0.177457	0.21489
3		H3N1	Globo-series	3	1					20.0262	708.257	708.26	35.1	2388279040	2.06365	45.8	6.19094	2.06365	0	0	0	708.25	34.9	3546125568	2.30796	73.3	6.92388	2.30796	0	0	0	708.23	35.2	3400071424	2.25381	66.6	6.76144	2.25381	0	0	0	708.247	35.0667	3.11149e+09	2.20847	0.0100633	14.2086	0.128311	0.0580995
4		H3N1	(Neo)lacto-series	3	1					20.0262	708.257	708.25	46.3	1040638080	0.899187	19.8	2.69756	0.899187	0	0	0	708.24	46.5	1534187520	0.99851	37.9	2.99553	0.99851	0	0	0	708.25	46.8	1297043968	0.859774	25.5	2.57932	0.859774	0	0	0	708.247	46.5333	1.29062e+09	0.919157	0.0100633	14.2086	0.0714914	0.0777793
5		H2N1S1	Ganglioside	2	1		1			20.0262	837.299	837.31	31.5	29597716480	25.5746	508.1	51.1492	25.5746	0	25.5746	0	837.3	31.6	39032037376	25.4036	586	50.8072	25.4036	0	25.4036	0	837.3	31.7	36081188864	23.9172	655.3	47.8344	23.9172	0	23.9172	0	837.303	31.6	3.49036e+10	24.9651	-0.00400333	-4.78125	0.911548	0.0365128
6		H2N1G1	Ganglioside	2	1			1		20.0262	853.287	853.29	30.8	620430272	0.536097	16.3	1.07219	0.536097	0	0	0.536097	853.31	30.8	1160163328	0.75508	28.6	1.51016	0.75508	0	0	0.75508	853.29	31	1037027264	0.687416	26.1	1.37483	0.687416	0	0	0.687416	853.297	30.8667	9.39207e+08	0.659531	-0.00963667	-11.2936	0.112123	0.170004
7		H2S2	Ganglioside	2			2			20.0262	925.315	925.35	37.6	621717632	0.537209	13.1	1.07442	0	0	1.07442	0	925.33	37.7	1050119616	0.68346	17.9	1.36692	0	0	1.36692	0	925.33	37.9	1108082176	0.734517	27.1	1.46903	0	0	1.46903	0	925.337	37.7333	926639808	0.651729	-0.0213367	-23.0588	0.102409	0.157135
8		H3N1S1	Ganglioside	3	1		1			20.0262	999.352	999.33	32.4	6170878976	5.33209	95.2	15.9963	5.33209	0	5.33209	0	999.34	32.3	7984649728	5.19673	136	15.5902	5.19673	0	5.19673	0	999.33	32.6	6670832640	4.42191	122	13.2657	4.42191	0	4.42191	0	999.333	32.4333	6942120448	4.98358	0.0187967	18.8089	0.491104	0.0985446
9		H3N1S1	(Neo)lacto-series	3	1		1			20.0262	999.352	999.34	55.5	13494952960	11.6606	210.6	34.9819	11.6606	0	11.6606	0	999.34	55.3	15010909184	9.7697	265.4	29.3091	9.7697	0	9.7697	0	999.36	55.6	18452199424	12.2314	345.7	36.6943	12.2314	0	12.2314	0	999.347	55.4667	1.56527e+10	11.2206	0.00546333	5.46688	1.28852	0.114835
10		H3N1G1	(Neo)lacto-series	3	1			1		20.0262	1015.34	1015.38	54.8	269952832	0.233259	7.7	0.699777	0.233259	0	0	0.233259	1015.32	54.6	248553952	0.161769	7.9	0.485306	0.161769	0	0	0.161769	1015.35	54.8	529317088	0.350869	12.7	1.05261	0.350869	0	0	0.350869	1015.35	54.7333	349274624	0.248632	-0.01017	-10.0164	0.0954831	0.384033
11		H4N2	(Neo)lacto-series	4	2					20.0262	1073.39	1073.38	59.4	343372544	0.296699	7.8	1.1868	0.593398	0	0	0	1073.35	59	555973120	0.361849	12.9	1.4474	0.723699	0	0	0	1073.38	59.2	590528256	0.391445	15.1	1.56578	0.782889	0	0	0	1073.37	59.2	496624640	0.349998	0.01893	17.6357	0.048472	0.138492
12		H3N1S2	Ganglioside	3	1		2			20.0262	1290.45	1290.38	33.8	13702665216	11.8401	257.7	35.5203	11.8401	0	23.6802	0	1290.38	33.8	8475482112	5.51618	150.8	16.5485	5.51618	0	11.0324	0	1290.38	34	11807561728	7.8269	216.6	23.4807	7.8269	0	15.6538	0	1290.38	33.8667	1.13286e+10	8.3944	0.06753	52.3307	3.19993	0.381198
13		H4N2S1	(Neo)lacto-series	4	2		1			20.0262	1364.48	1364.44	66.8	1699169280	1.46821	34.4	5.87283	2.93641	0	1.46821	0	1364.44	66.5	1434512512	0.933638	29.1	3.73455	1.86728	0	0.933638	0	1364.44	66.9	2298727936	1.52376	46	6.09505	3.04752	0	1.52376	0	1364.44	66.7333	1.8108e+09	1.30854	0.04433	32.4885	0.325857	0.249024
														115730948224	100		2.35559	0.616694	0	1.07701	0.0141635			153647654432	100		2.26542	0.527005	0	1.00786	0.0174539			150858697632	100		2.31775	0.563797	0	1.03016	0.0204016				100

## Sheet: PS-1 (GSL glycan)
Table S4_9. GSL glycans present in the PS-1 CAF cell line, retention times (min), peak areas, relative abundances with standard deviation and relative standard deviation (CV), and calculations of monosaccharide average compositions for each technical replicate. H = hexose; N = N-acetyl hexosamine; F = deoxyhexose; S = N-acetylneuraminic acid, G= N-glycolylneuraminic acid.
				162.053	203.079	146.058	291.095	307.083	-1.00727
Name	Composition		Family	H	N	F	S	G	H+	Reduced Reducing end mass	Theoretical	Technical replicates 1										Technical replicates 2										Technical replicates 3										Average
											[M-H]1-	[M-H]1- obv.	RT(min)	Peak area	Rel,peak area(%)	S/N	H	N	F	S	G	[M-H]1- obv.	RT(min)	Peak area	Rel,peak area(%)	S/N	H	N	F	S	G	[M-H]1-obv	RT(min)	Peak area	Rel,peak area(%)	S/N	H	N	F	S	G	[M-H]1- obv	RT avg (min)	Peak area	Rel. peak area (%)	m/z error	ppm error	SD (%)	CV (%)
GM3		H2S1	Ganglioside	2			1			20.0262	634.22	634.2	40.5	19290038272	18.9391	259.7	37.8782	0	0	18.9391	0	634.2	40.4	10193488896	17.2727	153.8	34.5453	0	0	17.2727	0	634.19	40.6	10775007232	17.2927	172.5	34.5854	0	0	17.2927	0	634.197	40.5	1.34195e+10	17.8348	0.0232633	36.6802	0.95637	0.0536237
GM2		H2N1S1	Ganglioside	2	1		1			20.0262	837.299	837.31	29.1	80631783424	79.1648	616	158.33	79.1648	0	79.1648	0	837.3	28.8	48124153856	81.5454	495.4	163.091	81.5454	0	81.5454	0	837.31	28.9	50580840448	81.1768	508.4	162.354	81.1768	0	81.1768	0	837.307	28.9333	5.97789e+10	80.629	-0.00733667	-8.7623	1.28136	0.0158921
GM2(Neu5Gc)		H2N1G1	Ganglioside	2	1			1		20.0262	853.287	853.31	28.2	1931263872	1.89613	33.3	3.79225	1.89613	0	0	1.89613	853.28	28.1	697505984	1.18191	14.3	2.36382	1.18191	0	0	1.18191	853.31	28.2	953664448	1.53053	14	3.06106	1.53053	0	0	1.53053	853.3	28.1667	1194144768	1.53619	-0.01297	-15.2	0.357142	0.232486
														101853085568	100		2	0.810609	0	0.981039	0.0189613			59015148736	100		2	0.827273	0	0.988181	0.0118191			62309512128	100		2	0.827073	0	0.984695	0.0153053				100
